# Supplementary material for: Oncological Aspects of Lysosomal Storage Diseases
Source: Cells. 2024 Oct 8;13(19):1664. doi: 10.3390/cells13191664 (PMC11475748; doi:10.3390/cells13191664)
Supplement: Supplementary file 1 [file cells-13-01664-s001.zip]

Archive with 1 entries (1 files):
- cells-3168602-supplementary.pdf
